# Supplementary material for: A remarkable new species of the millipede genus Trachyjulus Peters, 1864 (Diplopoda, Spirostreptida, Cambalopsidae) from Thailand, based both on morphological and molecular evidence
Source: Zookeys. 2020 Apr 8;925:55–72. doi: 10.3897/zookeys.925.49953 (PMC7160207; doi:10.3897/zookeys.925.49953)
Supplement: XML Treatment for Trachyjulus magnus [file zookeys.925.49953-treatment1.xml]

<!DOCTYPE tp:taxon-treatment
  PUBLIC "-//TaxonX//DTD Taxonomic Treatment Publishing DTD v0 20100105//EN" "tax-treatment-NSO.dtd">
<tp:taxon-treatment xmlns:tp="http://www.plazi.org/taxpub"><tp:treatment-meta><kwd-group><label>Taxon classification</label><kwd><named-content xmlns:xlink="http://www.w3.org/1999/xlink" content-type="kingdom">Animalia</named-content></kwd><kwd><named-content xmlns:xlink="http://www.w3.org/1999/xlink" content-type="order">Spirostreptida</named-content></kwd><kwd><named-content xmlns:xlink="http://www.w3.org/1999/xlink" content-type="family">Cambalopsidae</named-content></kwd></kwd-group><mixed-citation publication-type="journal"><person-group><name><surname>Likhitrakarn</surname><given-names>Natdanai</given-names></name><name><surname>Golovatch</surname><given-names>Sergei I.</given-names></name><name><surname>Jeratthitikul</surname><given-names>Ekgachai</given-names></name><name><surname>Srisonchai</surname><given-names>Ruttapon</given-names></name><name><surname>Sutcharit</surname><given-names>Chirasak</given-names></name><name><surname>Panha</surname><given-names>Somsak</given-names></name></person-group><article-title>A remarkable new species of the millipede genus <italic><tp:taxon-name><tp:taxon-name-part taxon-name-part-type="genus" reg="Trachyjulus">Trachyjulus</tp:taxon-name-part></tp:taxon-name></italic> Peters, 1864 (<tp:taxon-name><tp:taxon-name-part taxon-name-part-type="class">Diplopoda</tp:taxon-name-part></tp:taxon-name>, <tp:taxon-name><tp:taxon-name-part taxon-name-part-type="order">Spirostreptida</tp:taxon-name-part></tp:taxon-name>, <tp:taxon-name><tp:taxon-name-part taxon-name-part-type="family">Cambalopsidae</tp:taxon-name-part></tp:taxon-name>) from Thailand, based both on morphological and molecular evidence</article-title><source>Zookeys</source><day>08</day><month>4</month><year>2020</year><volume>925</volume><fpage>55</fpage><lpage>72</lpage><pub-id pub-id-type="doi">10.3897/zookeys.925.49953</pub-id></mixed-citation></tp:treatment-meta><tp:nomenclature><tp:taxon-name><object-id xmlns:xlink="http://www.w3.org/1999/xlink" content-type="arpha" xlink:type="simple">110643D8-1E52-59E2-A981-E20FC4607843</object-id>
              <tp:taxon-name-part taxon-name-part-type="genus" reg="Trachyjulus">Trachyjulus</tp:taxon-name-part>
              <tp:taxon-name-part taxon-name-part-type="species" reg="magnus">magnus</tp:taxon-name-part>
              <object-id xmlns:xlink="http://www.w3.org/1999/xlink" content-type="zoobank" xlink:type="simple">http://zoobank.org/620CFB43-417C-4A18-A946-8DC27A5567B2</object-id>
            </tp:taxon-name><tp:taxon-status xmlns:xlink="http://www.w3.org/1999/xlink" xlink:type="simple">sp. nov.</tp:taxon-status><xref ref-type="fig" rid="F1">Figures 1</xref><xref ref-type="fig" rid="F2">, 2</xref><xref ref-type="fig" rid="F3">, 3</xref><xref ref-type="fig" rid="F4">, 4</xref></tp:nomenclature><tp:treatment-sec sec-type="type material" id="SECID0ETEAG"><title>Type material.</title><p><bold><italic>Holotype</italic></bold> ♂ (<abbrev xmlns:xlink="http://www.w3.org/1999/xlink" content-type="institution" xlink:title="Museum of Zoology, Chulalongkorn University, Bangkok, Thailand" id="ABBRID0E5EAG" xlink:type="simple">CUMZ</abbrev>), Thailand, Surat Thani Province, Ban Na San District, Wat Tham Khrom Wanaram, <named-content xmlns:xlink="http://www.w3.org/1999/xlink" content-type="dwc:verbatimCoordinates" xlink:type="simple"><named-content content-type="geo-json" specific-use="{&#34;type&#34;:&#34;Point&#34;,&#34;coordinates&#34;:[99.368433,8.770019]}" id="NCID0EGFAG" xlink:type="simple">8°46'12.07"N, 99°22'6.36"E</named-content></named-content>, 16.06.2018, leg. W. Siriwut, E. Jeratthitikul and N. Likhitrakarn.</p><p><bold><italic>Paratypes.</italic></bold> 15 ♂, 20 ♀ (<abbrev xmlns:xlink="http://www.w3.org/1999/xlink" content-type="institution" xlink:title="Museum of Zoology, Chulalongkorn University, Bangkok, Thailand" id="ABBRID0ESFAG" xlink:type="simple">CUMZ</abbrev>), 1 ♂, 1 ♀ (<abbrev xmlns:xlink="http://www.w3.org/1999/xlink" content-type="institution" xlink:title="Zoological Museum, State University of Moscow, Russia" id="ABBRID0EXFAG" xlink:type="simple">ZMUM</abbrev>), 1 ♂, 1 ♀ (<abbrev xmlns:xlink="http://www.w3.org/1999/xlink" content-type="institution" xlink:title="Natural History Museum of Denmark, University of Copenhagen, Denmark" id="ABBRID0E3FAG" xlink:type="simple">NHMD</abbrev>), same locality, together with holotype.</p></tp:treatment-sec><tp:treatment-sec sec-type="Name" id="SECID0EBGAG"><title>Name.</title><p>To emphasize the largest body size of this species compared to all other species known in the genus.</p></tp:treatment-sec><tp:treatment-sec sec-type="diagnosis" id="SECID0EGGAG"><title>Diagnosis.</title><p>This new species differs from all other <italic><tp:taxon-name><tp:taxon-name-part taxon-name-part-type="genus" reg="Trachyjulus">Trachyjulus</tp:taxon-name-part></tp:taxon-name></italic> spp. by the largest body size (43.5–64.2 mm long, 2.1–2.8 mm wide), and also from the particularly similar and grossly sympatric <italic><tp:taxon-name><tp:taxon-name-part taxon-name-part-type="genus" reg="Trachyjulus">T.</tp:taxon-name-part> <tp:taxon-name-part taxon-name-part-type="species" reg="unciger">unciger</tp:taxon-name-part></tp:taxon-name></italic> (23–42 mm long, 1.2–2.0 mm wide) in having the tegument of rings 2 and 3 nearly smooth (vs evidently carinate), carinotaxic formulae of typical rings (11–8/11–8+I/i+2/2+m/m vs 8–6/8–6+I/i+2/2+m/m), combined with the number of ommatidia (5–6+5–6 vs 4+4), and the posterior gonopods showing medial coxosternal processes (<bold><abbrev xmlns:xlink="http://www.w3.org/1999/xlink" xlink:title="medial, coxosternal processes" id="ABBRID0E6GAG" xlink:type="simple">mcp</abbrev></bold>) subtrapezoid (vs shorter and lobe-shaped).</p></tp:treatment-sec><tp:treatment-sec sec-type="description" id="SECID0EDHAG"><title>Description.</title><p>Length of holotype ca 62.5 mm (Fig. <xref ref-type="fig" rid="F1">1A</xref>) and that of paratypes 44.1–64.3 (♂) or 43.5–64.2 mm (♀); midbody rings round in cross-section (Fig. <xref ref-type="fig" rid="F2">2I</xref>), their width (horizontal diameter) and height (vertical diameter) being similar; width of holotype 2.6 mm, of paratypes 2.1–2.7 (♂) or 2.1–2.8 mm (♀).</p><fig id="F1" position="float" orientation="portrait"><object-id xmlns:xlink="http://www.w3.org/1999/xlink" content-type="doi" xlink:type="simple">10.3897/zookeys.925.49953.figure1</object-id><object-id xmlns:xlink="http://www.w3.org/1999/xlink" content-type="arpha" xlink:type="simple">1894BE4B-15AF-5267-8DD0-A067FB3EF22C</object-id><label>Figure 1.</label><caption><p><italic><tp:taxon-name><tp:taxon-name-part taxon-name-part-type="genus" reg="Trachyjulus">Trachyjulus</tp:taxon-name-part> <tp:taxon-name-part taxon-name-part-type="species" reg="magnus">magnus</tp:taxon-name-part></tp:taxon-name></italic> sp. nov., habitus, live coloration. <bold>A</bold> ♂ holotype <bold>B</bold> paratypes. Scale bars: 1 cm.</p></caption><graphic xmlns:xlink="http://www.w3.org/1999/xlink" xlink:href="zookeys-925-055-g001.jpg" position="float" orientation="portrait" xlink:type="simple" id="oo_398369.jpg"><uri content-type="original_file" xlink:type="simple">https://binary.pensoft.net/fig/398369</uri></graphic></fig><p>Coloration of live animals red-brown to yellow-brownish (Fig. <xref ref-type="fig" rid="F1">1</xref>), venter and legs brownish yellow to yellowish, antennae light to pale yellowish, eyes blackish, a thin axial line traceable; coloration in alcohol, after one year of preservation, similar, but body yellow-brownish to light brownish, vertex red-brown to light brown, eyes blackish to brownish.</p><p>Body with 80p+2a+T rings (holotype); paratypes with 68–86p+1–3a+T (♂) or 69–93p+1–4a+T (♀) rings. Eyes large, flat, ovoid, with 6(5)+6(5) ommatidia arranged in a single vertical row (Fig. <xref ref-type="fig" rid="F2">2D</xref>). Antennae short and clavate (Figs <xref ref-type="fig" rid="F2">2A, B, D, F</xref>, <xref ref-type="fig" rid="F5">5A</xref>), extending past ring 4 laterally (♂, ♀), with four evident apical cones (Fig. <xref ref-type="fig" rid="F2">2G</xref>), antennomeres 5 and 6 each with a small distoventral group or corolla of bacilliform sensilla (Figs <xref ref-type="fig" rid="F2">2F, H</xref>, <xref ref-type="fig" rid="F5">5A</xref>). Clypeus with five teeth anteromedially (Fig. <xref ref-type="fig" rid="F2">2E</xref>). Gnathochilarium oligotrichous, mentum single (Figs <xref ref-type="fig" rid="F2">2E</xref>, <xref ref-type="fig" rid="F4">4B</xref>).</p><p>In width, head = ring 2 &lt; ring 4 = 5 &lt; 3 &lt; 6 &lt; 7 &lt; 8 &lt; 9 &lt; 10 &lt; collum = midbody ring (close to 12<sup>th</sup> to 14<sup>th</sup>); body abruptly tapering towards telson on a few posteriormost rings (Fig. <xref ref-type="fig" rid="F2">2B, O</xref>). Postcollar constriction evident, but not particularly strong (Fig. <xref ref-type="fig" rid="F2">2B</xref>).</p><p>Collum (Fig. <xref ref-type="fig" rid="F2">2A–C</xref>) smooth, only near lateral edges with 2–4 light, short, superficial striae (Fig. <xref ref-type="fig" rid="F2">2A–C</xref>). Rings 2 and 3 nearly smooth, with 6–9 light, superficial striae (Fig. <xref ref-type="fig" rid="F2">2A, B</xref>). Following metaterga clearly and rather strongly carinate (Fig. <xref ref-type="fig" rid="F2">2A, B, N, O</xref>), especially so from ring 5 on, whence porosteles commence, these being completely absent from legless rings where ozopores are missing (Fig. <xref ref-type="fig" rid="F2">2A</xref>). Porosteles large, but low, conical, round, directed caudolaterad, broader than high (Fig. <xref ref-type="fig" rid="F2">2L</xref>). Carinotaxic formula of metaterga 4, 10–11/10–11+m/m (Fig. <xref ref-type="fig" rid="F2">2A, B</xref>). Carinotaxic formulae of following rings typically 11–8/11–8+I/i+2/2+m/m (Fig. <xref ref-type="fig" rid="F2">2A, B, N, O</xref>); all crests and tubercles, including porosteles, low. Tegument smooth (Figs <xref ref-type="fig" rid="F1">1</xref>, <xref ref-type="fig" rid="F2">2A, B, N, O</xref>), shining throughout. Fine longitudinal striations in front of stricture between pro- and metazonae, remaining surface of prozonae very delicately shagreened (Fig. <xref ref-type="fig" rid="F2">2A, B, M–O</xref>). Metatergal setae absent. Rings 2 and 3 each with long pleural flaps. Midbody ring nearly round in cross-section (Fig. <xref ref-type="fig" rid="F2">2I</xref>).</p><p>Epiproct (Fig. <xref ref-type="fig" rid="F2">2N–P</xref>) simple, bare, smooth, regularly rounded caudally. Paraprocts smooth, regularly convex and densely setose (Fig. <xref ref-type="fig" rid="F2">2P</xref>). Hypoproct as usual, transversely bean-shaped, slightly concave caudally (Fig. <xref ref-type="fig" rid="F2">2P</xref>).</p><p>Ventral flaps behind gonopod aperture on ♂ ring 7 barely distinguishable as low swellings, forming no marked transverse ridge.</p><p>Legs short, on midbody rings about 2/3 (♂, ♀) as long as body height (Figs <xref ref-type="fig" rid="F2">2I, J</xref>). Claw at base with a strong accessory spiniform claw almost half as long as main claw (Fig. <xref ref-type="fig" rid="F2">2K</xref>). Tarsi and tarsal setae very delicately fringed.</p><fig id="F2" position="float" orientation="portrait"><object-id xmlns:xlink="http://www.w3.org/1999/xlink" content-type="doi" xlink:type="simple">10.3897/zookeys.925.49953.figure2</object-id><object-id xmlns:xlink="http://www.w3.org/1999/xlink" content-type="arpha" xlink:type="simple">51CBC9A6-EF98-583A-8DCD-492D404B0F9B</object-id><label>Figure 2.</label><caption><p><italic><tp:taxon-name><tp:taxon-name-part taxon-name-part-type="genus" reg="Trachyjulus">Trachyjulus</tp:taxon-name-part> <tp:taxon-name-part taxon-name-part-type="species" reg="magnus">magnus</tp:taxon-name-part></tp:taxon-name></italic> sp. nov., <bold>A–C, I–P</bold> ♀ paratype, <bold>D–H</bold> ♂ paratype. <bold>A, B</bold> anterior part of body, lateral and dorsal views, respectively <bold>C</bold> collum, dorsal view <bold>D</bold> cephalic capsule, dorsal view <bold>E</bold> gnathochilarium, ventral view <bold>F</bold> antenna, lateral view <bold>G</bold> tip of antenna <bold>H</bold> bacilliform sensilla on antennomere 5, lateral view <bold>I</bold> cross-section of midbody ring <bold>J</bold> midbody rings, ventral view <bold>K</bold> claw of midbody leg <bold>L</bold> enlarged ozopore region, lateral view <bold>M</bold> midbody prozona, dorsal view <bold>N–P</bold> posterior part of body, lateral, dorsal and ventral views, respectively.</p></caption><graphic xmlns:xlink="http://www.w3.org/1999/xlink" xlink:href="zookeys-925-055-g002.jpg" position="float" orientation="portrait" xlink:type="simple" id="oo_398370.jpg"><uri content-type="original_file" xlink:type="simple">https://binary.pensoft.net/fig/398370</uri></graphic></fig><p>♂ legs 1 highly characteristic (Figs <xref ref-type="fig" rid="F3">3A, B</xref>, <xref ref-type="fig" rid="F4">4C, D</xref>), with a strongly enlarged, long, slim, central hook (actually a pair of very tightly adjacent) curved forward (Figs <xref ref-type="fig" rid="F3">3B, C</xref>, <xref ref-type="fig" rid="F4">4C</xref>), and strong, high, densely setose, triangular, 1-ringed telopodites (Figs <xref ref-type="fig" rid="F3">3A, B</xref>, <xref ref-type="fig" rid="F4">4E, F</xref>).</p><p>♂ legs 2 (Figs <xref ref-type="fig" rid="F3">3C, D</xref>, <xref ref-type="fig" rid="F4">4E, F</xref>) slightly enlarged, with high and large coxae; telopodites hirsute on anterior face; penes subconical, rounded apically, fused at base, bare.</p><p>♂ legs 3 (Figs <xref ref-type="fig" rid="F3">3E</xref>, <xref ref-type="fig" rid="F4">4H</xref>) slightly reduced, modified in having coxae especially slender and elongate.</p><p>Anterior gonopods rather simple (Figs <xref ref-type="fig" rid="F3">3F–H</xref>, <xref ref-type="fig" rid="F4">4I, J</xref>), with 1 or 2 strong apical setae on subtrapezoid, medial, coxosternal processes (<bold><abbrev xmlns:xlink="http://www.w3.org/1999/xlink" xlink:title="medial, coxosternal processes" id="ABBRID0EBQAG" xlink:type="simple">mcp</abbrev></bold>); telopodites (<bold><abbrev xmlns:xlink="http://www.w3.org/1999/xlink" xlink:title="telopodites" id="ABBRID0EGQAG" xlink:type="simple">te</abbrev></bold>) club-shaped, curved, sparsely setose, nearly as high as lateral coxosternal process (<bold><abbrev xmlns:xlink="http://www.w3.org/1999/xlink" xlink:title="lateral coxosternal process" id="ABBRID0ELQAG" xlink:type="simple">lcp</abbrev></bold>), the latter slender and long, placed basal to telopodites. Anterior parts of lateral coxal processes and telopodites rod-shaped, slender and digitiform, with apicolaterally denticulate tips (Fig. <xref ref-type="fig" rid="F3">3H</xref>).</p><p>Posterior gonopods (Figs <xref ref-type="fig" rid="F3">3I–L</xref>, <xref ref-type="fig" rid="F4">4K, L</xref>) highly compact, coxites well separated from sternum, fused only basally, with a parabasal field of coniform microsetae caudally, each with a setose, paramedian, coxal process (<bold><abbrev xmlns:xlink="http://www.w3.org/1999/xlink" xlink:title="paramedian, coxal process" id="ABBRID0E5QAG" xlink:type="simple">pp</abbrev></bold>) (Figs <xref ref-type="fig" rid="F3">3I</xref>, <xref ref-type="fig" rid="F4">4L</xref>); telopodites (<bold><abbrev xmlns:xlink="http://www.w3.org/1999/xlink" xlink:title="telopodites" id="ABBRID0ELRAG" xlink:type="simple">te</abbrev></bold>) high, distally microserrate/papillate (Fig. <xref ref-type="fig" rid="F3">3K, L</xref>); anterior coxal processes (<bold><abbrev xmlns:xlink="http://www.w3.org/1999/xlink" xlink:title="anterior coxal processes" id="ABBRID0EURAG" xlink:type="simple">ap</abbrev></bold>) elongate, shorter than telopodites, densely setose and rounded distally (Figs <xref ref-type="fig" rid="F3">3I–K</xref>, <xref ref-type="fig" rid="F4">4K, L</xref>); both divided by a very high, axe-shaped flagellum (<bold>f</bold>) (Figs <xref ref-type="fig" rid="F3">3I, J</xref>, <xref ref-type="fig" rid="F4">4K, L</xref>).</p></tp:treatment-sec><tp:treatment-sec sec-type="remarks" id="SECID0EKSAG"><title>Remark.</title><p>The often striking colour difference between head+collum+ring 2 and the remaining rings observed in <abbrev xmlns:xlink="http://www.w3.org/1999/xlink" xlink:title="Scanning electron micrographs" id="ABBRID0EQSAG" xlink:type="simple">SEM</abbrev> micrographs (Fig. <xref ref-type="fig" rid="F2">2</xref>) is certainly an artifact resulting from unwanted electrical charging.</p><fig id="F3" position="float" orientation="portrait"><object-id xmlns:xlink="http://www.w3.org/1999/xlink" content-type="doi" xlink:type="simple">10.3897/zookeys.925.49953.figure3</object-id><object-id xmlns:xlink="http://www.w3.org/1999/xlink" content-type="arpha" xlink:type="simple">0DE460E6-52FD-55F8-A855-85DC271DF8BC</object-id><label>Figure 3.</label><caption><p><italic><tp:taxon-name><tp:taxon-name-part taxon-name-part-type="genus" reg="Trachyjulus">Trachyjulus</tp:taxon-name-part> <tp:taxon-name-part taxon-name-part-type="species" reg="magnus">magnus</tp:taxon-name-part></tp:taxon-name></italic> sp. nov., ♂ paratype. <bold>A, B</bold> Legs 1, frontal and caudal views, respectively <bold>C</bold> legs 2, caudal view <bold>D</bold> penes, caudal view <bold>E</bold> legs 3, frontal view <bold>F, G</bold> anterior gonopods, caudal and frontal views, respectively <bold>H</bold> telopodite tips of anterior gonopods <bold>I, J</bold> posterior gonopods, caudal and frontal views, respectively <bold>K, L</bold> telopodite tips of anterior gonopods, caudal and frontal views, respectively.</p></caption><graphic xmlns:xlink="http://www.w3.org/1999/xlink" xlink:href="zookeys-925-055-g003.jpg" position="float" orientation="portrait" xlink:type="simple" id="oo_398371.jpg"><uri content-type="original_file" xlink:type="simple">https://binary.pensoft.net/fig/398371</uri></graphic></fig><fig id="F4" position="float" orientation="portrait"><object-id xmlns:xlink="http://www.w3.org/1999/xlink" content-type="doi" xlink:type="simple">10.3897/zookeys.925.49953.figure4</object-id><object-id xmlns:xlink="http://www.w3.org/1999/xlink" content-type="arpha" xlink:type="simple">972890FC-3369-5A2B-92F9-774F46DCAB8F</object-id><label>Figure 4.</label><caption><p><italic><tp:taxon-name><tp:taxon-name-part taxon-name-part-type="genus" reg="Trachyjulus">Trachyjulus</tp:taxon-name-part> <tp:taxon-name-part taxon-name-part-type="species" reg="magnus">magnus</tp:taxon-name-part></tp:taxon-name></italic> sp. nov., ♂ holotype. <bold>A</bold> Antenna, lateral view <bold>B</bold> gnathochilarium, ventral view <bold>C, D</bold> legs 1, caudal and frontal view, respectively <bold>E, F</bold> legs 2, caudal and frontal view, respectively <bold>G</bold> midbody leg, frontal view <bold>H</bold> legs 3, frontal view <bold>I, J</bold> anterior gonopods, frontal and caudal views, respectively <bold>K, L</bold> posterior gonopods, frontal and caudal views, respectively. Scale bars: 0.2 mm.</p></caption><graphic xmlns:xlink="http://www.w3.org/1999/xlink" xlink:href="zookeys-925-055-g004.jpg" position="float" orientation="portrait" xlink:type="simple" id="oo_398372.jpg"><uri content-type="original_file" xlink:type="simple">https://binary.pensoft.net/fig/398372</uri></graphic></fig></tp:treatment-sec><tp:treatment-sec><!--Section generated to contain objects referenced in tp:taxon-treatment.--><fig id="F5" position="float" orientation="portrait"><object-id xmlns:xlink="http://www.w3.org/1999/xlink" content-type="doi" xlink:type="simple">10.3897/zookeys.925.49953.figure5</object-id><object-id xmlns:xlink="http://www.w3.org/1999/xlink" content-type="arpha" xlink:type="simple">9D2F7405-D591-524C-8B51-D4AF231140B6</object-id><label>Figure 5.</label><caption><p>Phylogenetic analyses of <italic><tp:taxon-name><tp:taxon-name-part taxon-name-part-type="genus" reg="Trachyjulus">Trachyjulus</tp:taxon-name-part></tp:taxon-name></italic> species and some related taxa. <bold>A</bold> Maximum likelihood tree based on a 1,501 bp alignment dataset of the nuclear 28S rRNA and mitochondrial <abbrev xmlns:xlink="http://www.w3.org/1999/xlink" xlink:title="c oxidase subunit I" id="ABBRID0E15AG" xlink:type="simple">COI</abbrev> genes. Numbers on nodes indicate bpp from Bayesian inference analysis (<abbrev xmlns:xlink="http://www.w3.org/1999/xlink" xlink:title="Bayesian Inference" id="ABBRID0E55AG" xlink:type="simple">BI</abbrev>) and bootstrap values from maximum likelihood (<abbrev xmlns:xlink="http://www.w3.org/1999/xlink" xlink:title="maximum likelihood" id="ABBRID0EC6AG" xlink:type="simple">ML</abbrev>), respectively <bold>B</bold> neighbour-joining tree (<abbrev xmlns:xlink="http://www.w3.org/1999/xlink" xlink:title="neighbour-joining tree" id="ABBRID0EI6AG" xlink:type="simple">NJ</abbrev>) based on 230 amino acid alignments of peptide sequences corresponding to the mitochondrial <abbrev xmlns:xlink="http://www.w3.org/1999/xlink" xlink:title="c oxidase subunit I" id="ABBRID0EM6AG" xlink:type="simple">COI</abbrev> dataset. Numbers on nodes indicate bootstrap values.</p></caption><graphic xmlns:xlink="http://www.w3.org/1999/xlink" xlink:href="zookeys-925-055-g005.jpg" position="float" orientation="portrait" xlink:type="simple" id="oo_398373.jpg"><uri content-type="original_file" xlink:type="simple">https://binary.pensoft.net/fig/398373</uri></graphic></fig></tp:treatment-sec></tp:taxon-treatment>
